# Supplementary material for: Nephrectomy Induces Severe Bone Loss in Mice Expressing Constitutively Active TGFβ Receptor Type I
Source: Int J Mol Sci. 2025 Mar 17;26(6):2704. doi: 10.3390/ijms26062704 (PMC11943261; doi:10.3390/ijms26062704)
Supplement: Supplementary file 1 [file ijms-26-02704-s001.zip]

Archive with 1 entries (1 files):
- ijms-3424528-supplementary.pdf
